# Supplementary material for: Chinese patent medicine combined with calcium channel blockers in the treatment of essential hypertension:a Bayes network meta-analysis and systematic review
Source: Front Pharmacol. 2024 Mar 15;15:1321405. doi: 10.3389/fphar.2024.1321405 (PMC10978809; doi:10.3389/fphar.2024.1321405)
Supplement: Supplementary file 5 [file Table1.XLSX]

## Sheet: Sheet1
	Domain 1. Randomization process					Domain 2. Deviations from intended interventions									Domain 3. Mising outcome data						Domain 4. Measurement of the outcome							Domain 5. Selection of the reported result					Domain 6. Overall Bias
Study	1.1	1.2	1.3	1.0 Algorithm result	1.0 Assessor's Judgement	2.1	2.2	2.3	2.4	2.5	2.6	2.7	2.0 Algorithm result	2.0 Assessor's Judgement	3.1	3.2	3.3	3.4	3.0 Algorithm result	3.0 Assessor's judgement	4.1	4.2	4.3	4.4	4.5	4.0 Algorithm result	4.0 Assessor's Judgement	5.1	5.2	5.3	5.0 Algorithm result	5.0 Assessor's Judgement	Algorithm's overall Judgement	Assessor's overall Judgement
Yu2019	Y	Y	N	Low	Low	PY	PY	PN	NA	NA	Y	NA	Low	Low	Y	NA	NA	NA	Low	Low	N	N	PN	NA	NA	Low	Low	PN	N	N	Some concerns	Some concerns	Some concerns	Low
Sun2015	PY	PN	N	High	High	PY	PY	PN	NA	NA	PN	PN	Some concerns	Some concerns	PY	NA	NA	NA	Low	Low	PY	PN	NA	NA	NA	High	High	PN	PN	PN	Some concerns	Some concerns	High	High
Liu2020	Y	Y	N	Low	Low	PY	PY	PN	NA	NA	Y	NA	Low	Some concerns	Y	NA	NA	NA	Low	Low	N	N	PY	PN	NA	Low	Low	PN	N	N	Some concerns	Some concerns	Some concerns	Low
Li2017	Y	Y	N	Low	Low	PY	PY	PN	NA	NA	Y	NA	Low	Some concerns	Y	NA	NA	NA	Low	Low	N	N	PN	NA	NA	Low	Low	PN	N	N	Some concerns	Some concerns	Some concerns	Low
Wang2011	PY	PN	N	High	Some concerns	PY	PY	PN	NA	NA	Y	NA	Low	Some concerns	Y	NA	NA	NA	Low	Low	N	N	PY	PN	NA	Low	Low	PN	N	N	Some concerns	Some concerns	Some concerns	Some concerns
Qiu2021	PY	PN	N	High	High	PY	PY	PN	NA	NA	PY	NA	Low	Some concerns	PY	NA	NA	NA	Low	Low	PY	PN	NA	NA	NA	High	High	PN	N	N	Some concerns	Some concerns	High	High
Xin2016	PY	PN	N	High	High	PY	PY	PN	NA	NA	NI	PY	High	High	PY	NA	NA	NA	Low	Low	PN	PN	PY	PN	NA	Low	Some concerns	PN	PN	PN	Some concerns	Some concerns	High	High
Gao2013	Y	Y	N	Low	Low	PY	PY	PN	NA	NA	Y	NA	Low	Low	Y	NA	NA	NA	Low	Low	N	N	PY	PN	NA	Low	Low	PN	N	N	Some concerns	Some concerns	Some concerns	Low
He2013	Y	PN	Y	High	High	PY	PY	PY	PN	NA	PY	NA	Some concerns	Some concerns	PY	NA	NA	NA	Low	Low	NI	PY	NA	NA	NA	High	High	NI	PY	PN	High	High	High	High
Liu2013	Y	PY	Y	Some concerns	Some concerns	PN	PN	NA	NA	NA	Y	NA	Low	Low	Y	NA	NA	NA	Low	Low	NI	NI	PN	NA	NA	Some concerns	Some concerns	NI	NI	PN	Some concerns	Some concerns	Some concerns	Some concerns
Chen2018	Y	PY	Y	Some concerns	Some concerns	PN	PY	NI	NA	NA	Y	NA	Some concerns	Some concerns	Y	NA	NA	NA	Low	Low	NI	NI	NI	PN	NA	Some concerns	Some concerns	NI	NI	N	Some concerns	Some concerns	Some concerns	Some concerns
Huang2018	Y	PY	Y	Some concerns	Some concerns	PN	PN	NA	NA	NA	Y	NA	Low	Low	Y	NA	NA	NA	Low	Low	PN	PN	PY	PN	NA	Low	Low	NI	NI	N	Some concerns	Some concerns	Some concerns	Some concerns
Jia2004	PY	PN	N	High	High	PY	PY	PN	NA	NA	PN	PN	Some concerns	Some concerns	PY	NA	NA	NA	Low	Some concerns	PY	PY	NA	NA	NA	High	High	PN	PN	PN	Some concerns	Some concerns	High	High
Ye2021	Y	Y	N	Low	Low	PN	PN	NA	NA	NA	Y	NA	Low	Low	Y	NA	NA	NA	Low	Low	N	N	PN	NA	NA	Low	Low	PN	N	N	Some concerns	Low	Some concerns	Low
Zhu2015	PN	PN	N	High	Some concerns	PY	PY	PN	NA	NA	PY	NA	Low	Some concerns	PY	NA	NA	NA	Low	Low	N	N	PN	NA	NA	Low	Low	PN	N	N	Some concerns	Some concerns	Some concerns	Some concerns
Zhou2013	Y	Y	N	Low	Low	PY	PY	PN	NA	NA	Y	NA	Low	Low	Y	NA	NA	NA	Low	Low	N	N	PN	NA	NA	Low	Low	NI	N	N	Some concerns	Some concerns	Some concerns	Low
Hao2020	Y	Y	N	Low	Low	PY	PY	PN	NA	NA	Y	NA	Low	Low	Y	NA	NA	NA	Low	Low	N	N	PY	PN	NA	Low	Low	PY	N	N	Low	Low	Low	Low
Sun2019	PY	PN	N	High	High	PY	PY	PN	NA	NA	PY	NA	Low	Some concerns	PN	PN	PN	NA	Low	Some concerns	PY	PN	NA	NA	NA	High	High	PN	PN	PN	Some concerns	Some concerns	High	High
Wang2020	Y	PY	N	Low	Low	PY	PY	PN	NA	NA	Y	NA	Low	Some concerns	PY	NA	NA	NA	Low	Low	N	N	PN	NA	NA	Low	Low	PN	N	N	Some concerns	Low	Some concerns	Low
Yuan2017	Y	Y	N	Low	Low	PY	PY	PN	NA	NA	PN	PN	Some concerns	Some concerns	PY	NA	NA	NA	Low	Some concerns	PY	PN	NA	NA	NA	High	Some concerns	NI	N	N	Some concerns	Some concerns	Some concerns	Some concerns
Huang2014	PY	PN	N	High	High	PY	PY	PN	NA	NA	Y	NA	Low	Some concerns	PY	NA	NA	NA	Low	Low	PY	PN	NA	NA	NA	High	High	NI	N	PN	Some concerns	Some concerns	High	High
Wang2019	PY	PY	Y	Some concerns	Some concerns	PN	PY	PN	NA	NA	PY	NA	Low	Low	Y	NA	NA	NA	Low	Low	NI	PN	NI	PN	NA	Low	Low	NI	NI	PN	Some concerns	Some concerns	Some concerns	Some concerns
Hang2018	PY	PY	Y	Some concerns	Some concerns	PN	PN	NA	NA	NA	Y	NA	Low	Low	Y	NA	NA	NA	Low	Low	PN	PN	PN	NA	NA	Low	Low	NI	PN	PN	Some concerns	Some concerns	Some concerns	Some concerns
Zhang2014	PY	PY	Y	Some concerns	Some concerns	PY	PY	PN	NA	NA	Y	NA	Low	Low	Y	NA	NA	NA	Low	Low	PY	PN	NA	NA	NA	High	High	NI	PY	PN	High	High	High	High
Du2019	PY	PY	Y	Some concerns	Some concerns	PY	PY	NI	NA	NA	Y	NA	Some concerns	Some concerns	PY	NA	NA	NA	Low	Low	PN	PN	PN	NA	NA	Low	Low	NI	PN	PN	Some concerns	Some concerns	Some concerns	Some concerns
Jiao2018	PY	PY	Y	Some concerns	Some concerns	PN	PY	PN	NA	NA	PY	NA	Low	Low	PY	NA	NA	NA	Low	Low	PN	PN	PN	NA	NA	Low	Some concerns	NI	PN	PN	Some concerns	Some concerns	Some concerns	Some concerns
Du2009	Y	PY	Y	Some concerns	Some concerns	PN	PY	PN	NA	NA	Y	NA	Low	Low	PY	NA	NA	NA	Low	Low	PN	PN	PN	NA	NA	Low	Low	NI	PN	PN	Some concerns	Some concerns	Some concerns	Some concerns
Zhao2012	Y	PY	NI	Low	Some concerns	PY	PY	PN	NA	NA	Y	NA	Low	Low	Y	NA	NA	NA	Low	Low	N	N	PY	PN	NA	Low	Low	NI	PN	N	Some concerns	Some concerns	Some concerns	Some concerns
Yan2017	PY	PY	Y	Some concerns	Some concerns	PY	PY	NI	NA	NA	Y	NA	Some concerns	Some concerns	Y	NA	NA	NA	Low	Low	N	N	PY	PN	NA	Low	Low	PY	N	N	Low	Low	Some concerns	Some concerns
Wang2022	Y	Y	N	Low	Low	PY	PY	PN	NA	NA	Y	NA	Low	Low	Y	NA	NA	NA	Low	Low	N	N	PN	NA	NA	Low	Low	PN	N	N	Some concerns	Some concerns	Some concerns	Low
Han2014	PY	PN	PY	High	High	PY	PY	PN	NA	NA	PY	NA	Low	Some concerns	Y	NA	NA	NA	Low	Low	PN	PN	PY	PN	NA	Low	Low	PN	PN	PN	Some concerns	Some concerns	High	Some concerns
Liu2021	Y	Y	N	Low	Low	PY	PY	PN	NA	NA	Y	NA	Low	Some concerns	Y	NA	NA	NA	Low	Low	N	N	PN	NA	NA	Low	Low	PN	N	N	Some concerns	Low	Some concerns	Low
Liu2019	PY	PN	N	High	Some concerns	PY	PY	PN	NA	NA	Y	NA	Low	Low	Y	NA	NA	NA	Low	Low	N	N	PY	PN	NA	Low	Low	PN	N	N	Some concerns	Some concerns	Some concerns	Some concerns
Zhang2014	PY	PY	Y	Some concerns	Some concerns	PN	PN	NA	NA	NA	Y	NA	Low	Low	PY	NA	NA	NA	Low	Low	PN	PN	PN	NA	NA	Low	Some concerns	NI	N	N	Some concerns	Some concerns	Some concerns	Some concerns
Zhang2014	Y	PY	Y	Some concerns	Some concerns	PN	PN	NA	NA	NA	PN	PY	High	High	PY	NA	NA	NA	Low	Low	PN	PN	PN	NA	NA	Low	Low	NI	N	N	Some concerns	Some concerns	High	High
Xiong2018	Y	PY	Y	Some concerns	Some concerns	PN	PN	NA	NA	NA	Y	NA	Low	Low	Y	NA	NA	NA	Low	Low	PN	PN	PN	NA	NA	Low	Low	NI	N	N	Some concerns	Some concerns	Some concerns	Some concerns
